# Supplementary material for: LDL cholesterol burden in elderly patients with familial hypercholesterolemia: Insights from real-world data
Source: Am J Prev Cardiol. 2025 Mar 29;22:100986. doi: 10.1016/j.ajpc.2025.100986 (PMC12005916; doi:10.1016/j.ajpc.2025.100986)
Supplement: Supplementary file 1 [file mmc1.xlsx]

## Sheet: Table 1
Supplementary Table 1. Characteristics of elderly female and male FH patients
	n	Overall	CHD	Non-CHD	p
		n = 112	n = 55	n = 57
Characteristics
Diabetes mellitus, n (%)	112	12 (11)	8 (15.0)	4 (7.0)	0.2
Smokera, n (%)	111	5 (4.5)	1 (1.9)	4 (7.0)	0.4
Heart healthy dietary patterna, n (%)	65				0.5
Low adherence		2 (3)	0 (0)	2 (6)
Moderate adherence		39 (60)	18 (60)	21 (60)
High adherence		24 (37)	12 (40)	12 (34)
Xanthomaa, n (%)	110	65 (59)	35 (65)	30 (54)	0.2
Systolic BPa, mmHg	102	132 (122-147)	131 (124-147)	133 (122-148)	0.9
Diastolic BPa, mmHg	102	78 (71-86)	76 (70-84)	79 (71-86)	0.3
Medication use
PCSK9 inhibitora, n (%)	112	29 (26)	21 (38)	8 (14)	0.004
Ezetimibea, n (%)	110	89 (81)	45 (83)	44 (79)	0.5
Resina, n (%)	110	25 (23)	13 (25)	12 (21)	0.7
Acetylsalicylic acida, n (%)	110	73 (66)	40 (74)	33 (59)	0.09
Antihypertensivesa, n (%)	112	64 (57)	44 (80)	20 (35)	<0.001
Data are presented as n (%) for categorical variables and median (25th-75th percentiles) for continuous variables. Differences between CHD and non-CHD are tested with chi-square test for categorical variables, and Mann-Whitney U test for continuous variables.
aLast visit at the Lipid Clinic.
Abbrevations: BP, blood pressure; CHD, coronary heart disease; FH, familial hypercholesterolemia; PCSK9, Proprotein convertase subtilisin/kexin type 9.

## Sheet: Table 2
Supplementary Table 2. Characteristics of elderly female and male FH patients
	n	Overall	Women	Men	p
		n = 112	n = 58	n = 54
Characteristics
CHD, n (%)	112	55 (49)	21 (36)	34 (63)	0.005
Age last visit, years	112	68.0 (66.0-71.3)	68.0 (66.0-71.0)	68.5 (66.0-72.0)	>0.9
Genetically confirmed FH, n (%)	112	109 (97)	57 (98)	52 (96)	0.6
Diabetes mellitus, n (%)	112	12 (11)	2 (3.4)	10 (19)	0.010
Smokera, n (%)	111	5 (4.5)	2 (3.5)	3 (5.6)	0.7
BMIa, kg/m2	95	26.5 (24.0-29.1)	26.0 (22.9-29.0)	27.0 (25.4-29.8)	0.10
Heart healthy dietary patterna, n (%)	65				0.13
Low adherence		2 (3)	2 (6)	0
Moderate adherence		39 (60)	16 (50)	23 (70)
High adherence		24 (37)	14 (44)	10 (30)
Systolic BPa, mmHg	102	132 (122-147)	132 (122-146)	134 (124-149)	0.7
Diastolic BPa, mmHg	102	78 (71-86)	78 (69-86)	77 (71-85)	0.9
Medication use
Statin use first visit, n (%)	106	55 (52)	31 (58)	24 (45)	0.2
Statin use first LDL-C measure, n (%)	105	58 (55)	30 (58)	28 (53)	0.6
Statin use last visit, n (%)	110	101 (92)	49 (88)	52 (96)	0.2
Potent statinab, n (%)	110	84 (76)	37 (66)	47 (87)	0.010
Age at statin start, years	88	45.0 (40.0-50.0)	46.0 (42.0-51.0)	44.5 (40.0-48.5)	0.15
PCSK9 inhibitora, n (%)	112	29 (26)	13 (22)	16 (30)	0.4
Ezetimibea, n (%)	110	89 (81)	42 (75)	47 (87)	0.11
Resina, n (%)	110	25 (23)	10 (18)	15 (28)	0.2
Acetylsalicylic acida, n (%)	110	73 (66)	31 (55)	42 (78)	0.013
Antihypertensivesa, n (%)	112	64 (57)	31 ()	33 ()	0.4
Follow-up at the Lipid Clinic
Age first visit, years	112	50 (43-55)	51 (43-56)	49 (42-55)	0.4
Age first LDL-C measure, years	112	50 (44-55)	51 (44-56)	49 (44-55)	0.3
Follow-up, years	112	21 (15-27)	19 (14-27)	22 (15-28)	0.4
Visits, n (%)	112	10 (7-14)	10 (6-13)	11 (7-15)	0.2
LDL-C measurements, n (%)	112	9 (8-11)	9 (8-11)	9 (8-11)	0.9
Biochemical measurements at first visit
TC, mmol/L	111	8.40 (6.45-10.10)	8.00 (6.15-10.05)	8.50 (6.60-10.10)	0.5
TC, highest measured, mmol/L	111	11.00 (9.45-12.70)	10.95 (9.15-12.90)	11.00 (9.70-12.30)	>0.9
LDL-C, mmol/L	100	6.20 (4.50-7.95)	6.00 (4.28-7.75)	6.45 (4.78-8.18)	0.2
LDL-C first measure, mmol/L	112	6.00 (4.50-7.78)	5.70 (4.30-7.48)	6.28 (4.70-8.07)	0.3
HDL-C, mmol/L	104	1.30 (1.10-1.50)	1.40 (1.20-1.60)	1.20 (1.00-1.40)	0.008
TG, mmol/L	99	1.11 (0.77-1.50)	0.90 (0.72-1.22)	1.30 (0.80-1.86)	0.014
Biochemical measurements at last visit
TC, mmol/L	111	4.60 (3.75-5.25)	5.00 (4.40-5.60)	4.05 (3.43-4.70)	<0.001
LDL-C, mmol/L	112	2.45 (1.80-3.30)	2.85 (2.30-3.70)	2.10 (1.70-2.80)	<0.001
HDL-C, mmol/L	111	1.40 (1.20-1.70)	1.60 (1.30-1.80)	1.30 (1.10-1.40)	<0.001
TG, mmol/L	111	1.10 (0.80-1.50)	1.10 (0.80-1.40)	1.08 (0.80-1.50)	0.7
ApoB, g/L	106	1.00 (0.80-1.20)	1.10 (0.90-1.20)	0.90 (0.70-1.00)	<0.001
ApoAI, g/L	103	1.50 (1.30-1.70)	1.60 (1.40-1.80)	1.40 (1.30-1.50)	<0.001
Lp(a), nmol/L	67	60 (17-176)	60 (21-170)	54 (14-176)	0.5
HbA1c, %	99	5.50 (5.40-5.95)	5.50 (5.40-5.90)	5.55 (5.30-6.00)	0.6
Data are presented as n (%) for categorical variables and median (25th-75th percentiles) for continuous variables. Differences between CHD and non-CHD are tested with chi-square test for categorical variables, and Mann-Whitney U test for continuous variables.
aLast visit at the Lipid Clinic. bAt least 20 mg Rosuvastatin, 40 mg Atorvastatin or 80 mg Simvastatin.
Abbrevations: ApoA1, apolipoprotein A1; ApoB, apolipoprotein B; BMI, body mass index; BP, blood pressure; CHD, coronary heart disease; FH, familial hypercholesterolemia; HbA1c, hemoglobin A1c;
HDL-C, high-density lipoprotein cholesterol; LDL-C, low-density lipoprotein cholesterol; Lp(a), lipoprotein(a); PCSK9, Proprotein convertase subtilisin/kexin type 9; TC, total cholesterol; TG, triglycerides.

## Sheet: Table 3
Supplementary Table 3. Characteristics of elderly FH patients with CHD; Lowest vs. Highest quartile of LDL-C burden at CHD onset
	n	Overall	1. quartile	4. quartile	p
		n = 27	n = 14	n = 13
LDL-C burden at CHD onset, mM-years	27	276 (242-501)	242 (190-264)	512 (487-541)	<0.001
Age first CHD, years	27	51 (41-58)	41 (29-46)	56 (51-60)	0.001
Female, n (%)	27	12 (44)	9 (64)	3 (23)	0.031
CHD onset prior to treatment at the Lipid Clinic, n (%)	27	15 (56)	12 (86)	3 (23)	0.003
Age statin start, years	22	42.0 (38.0-46.3)	38.0 (37.5-42.5)	44.0 (41.5-50.0)	0.030
Xanthoma, n (%)	26	16 (62)	8 (62)	8 (62)	>0.9
Smoker, n (%)	26	0	0	0	>0.9
Age first visit, years	27	49 (41-54)	47 (39-51)	52 (41-55)	0.2
First LDL-C, mmol/L	27	4.90 (4.20-8.85)	4.45 (4.15-4.80)	7.40 (6.20-10.00)	0.10
TC, first visit, mmol/L	27	9.30 (7.00-11.95)	7.00 (5.90-10.20)	11.80 (9.20-12.30)	0.007
Highest TC, mmol/L	27	12.50 (11.65-13.25)	12.00 (11.50-12.80)	13.00 (12.00-14.50)	0.061
Lp(a), nmol/L	16	63 (12-235)	114 (63-206)	16 (8-226)	0.3
Data are presented as n (%) for categorical variables and median (25th-75th percentiles) for continuous variables. Differences between 1. quartile and 4. quartile are tested with chi-square test for categorical variables, and Mann-Whitney U test for continuous variables.
Abbrevations: CHD, coronary heart disease; FH, familial hypercholesterolemia; LDL-C, low-density lipoprotein cholesterol; Lp(a), lipoprotein(a); TC, total cholesterol.
